# Supplementary material for: High-Sensitive Detection and Quantitative Analysis of Thyroid-Stimulating Hormone Using Gold-Nanoshell-Based Lateral Flow Immunoassay Device
Source: Biosensors (Basel). 2022 Mar 19;12(3):182. doi: 10.3390/bios12030182 (PMC8946628; doi:10.3390/bios12030182)
Supplement: Supplementary file 1 [file biosensors-12-00182-s001.zip]

Archive with 1 entries (1 files):
- biosensors-1562977-supplementary.pdf
